# Supplementary material for: Assessing the Flavor of Various Edible Meats Including Wild Raccoon Meat by the Check-All-That-Apply Method
Source: Foods. 2025 Jun 23;14(13):2191. doi: 10.3390/foods14132191 (PMC12249125; doi:10.3390/foods14132191)
Supplement: Supplementary file 1 [file foods-14-02191-s001.zip]

Archive with 1 entries (1 files):
- foods-3617226-supplementary.xlsx
