# Supplementary material for: Assessing the Flavor of Various Edible Meats Including Wild Raccoon Meat by the Check-All-That-Apply Method
Source: Foods. 2025 Jun 23;14(13):2191. doi: 10.3390/foods14132191 (PMC12249125; doi:10.3390/foods14132191)
Supplement: Supplementary file 1 [file foods-14-02191-s001.zip › foods-3617226-supplementary.xlsx]

## Sheet: Sheet1
		Supplementary Table 1. Original descriptors in Japanese
		Descriptor	Original language (Japanese)
		beef-like	牛肉らしい
		pork-like	豚肉らしい
		chicken-like	鶏肉らしい
		fish-like	魚肉らしい
		lamb/mutton-like	羊肉らしい
		sweet	甘味のある
		bitter	苦味のある
		salty	塩味のある
		sour	酸味のある
		umami	旨味のある
		plain	淡白
		bloody	血の味
		rich	濃厚
		quirky	癖のある
		having aftertaste	後味が残る
		gamey	獣臭い
		liver-like	レバーらしい
		full-bodied	コクのある
		light	あっさりしている
		chewy	噛み応えがある
		juicy	ジューシー
		tender	やわらかい
		dry	パサパサ
		pleasant on the tongue	舌触りが良い
		unpleasant on the tongue	舌触りが悪い
		crumbly	まとまりのない
		difficult to swallow	飲み込みにくい
